# Supplementary material for: Integrated database-based Screening Cohort for Asian Nomadic descendants in China (Scan-China): Insights on prospective ethnicity-focused cancer screening
Source: Epidemiol Health. 2023 Apr 18;45:e2023048. doi: 10.4178/epih.e2023048 (PMC10593583; doi:10.4178/epih.e2023048)
Supplement: Supplement Material 2. [file epih-45-e2023048-Supplementary-2.xlsx]

## Sheet: Overall dataset
Overall Dataset Information of Scan-China
dataset	Applicable population	note
Baseline questionnaire	All respondents	can be viewed samples before data application
Laboratory results on screening tests(Lung Cancer)	Respondents who completed the questionnaire	locked until approval for data application
Screening-Laboratory Tests (Breast Cancer)	Respondents who completed the questionnaire	locked until approval for data application
Screening-Laboratory tests (colorectal cancer)	Respondents who completed the questionnaire	locked until approval for data application
Screening-laboratory tests (upper gastrointestinal cancer)	Respondents who completed the questionnaire	locked until approval for data application
Screening-laboratory tests (liver cancer)	Respondents who completed the questionnaire	locked until approval for data application
Follow-up using Urban Residents’ Healthcare Insurance Database	Subjects participating in baseline survey	can be viewed samples before data application
Follow-up using Death Certificates	Subjects participating in baseline survey	can be viewed samples before data application
Follow-up using Cancer Registry	Subjects participating in baseline survey	can be viewed samples before data application
Follow-up using First Page of Medical Records	Subjects participating in baseline survey	can be viewed samples before data application
Note: All variables pertaining to personal identification in the above datasets are de-identified and will be only used as key variable to link across different datasets.
Metadata Demo of respective Dataset of Scan-China (for further information please undergo data application)
Data demo of baseline questionnaire	mean±sd	median(25%,75% quantile)	min	max	Available persons
age at baseline (years)	57.3±8.53	50,64	40	75	180255
Height (cm)	165.8±7.47	165（160，172）	130	200	180255
Body Weight (kg)	66.8±10.06	66（60,72）	40	150	180255
Waist (cm)	83.4±9.63	83（78,89）	53	120	180255
age at first marriage (years)	24.0±2.25	24（23,25）	20	60	70162
average cigarettes smoke per day (1 two leaves ≈50 cigarettes)	19.8±11.63	20（10,25）	1	100	17068
years (less than one year counts as one year) have smoked	25.1±10.97	25（20,30）	1	60	16765
years (less than one year counts as one year) have stopped smoking this time	9.3±8.75	6（2,14）	1	55	1835
years (less than one year counts as one year) have lived and/or worked in a smoky room	25.9±11.06	26（20,33）	1	72	22313
years (less than one year counts as one year) has quitted drinking this time	6.5±6.85	5（2,10）	1	55	1378
Data demo of insurance database	mean±sd	median(25%,75% quantile)	min	max	Available persons
Age (years)	60.84±14.1	60.26（51.25，70.67）	1.24	123.17	45982536
Total medical expenses (yuan in RMB)	1292.73±7317.06	65.90（26，215）	0	1.87005e+06	46543687
Inpatient Days	0.04±0.44	0.02（0.01，0.04）	0	117.23	3239809
Data demo of Death Certificates	mean±sd	median(25%,75% quantile)	min	max	Available persons
Age (years)	69.71	72.64（60.72，81.4）	0	115.24	1007643
Data demo of Cancer Registry	mean±sd	median(25%,75% quantile)	min	max	Available persons
date of birth	60.72±13.36	61（52，70）	0	116	384279
Total number of primary tumors	1.02±0.19	1（1，1）	0	7	384343
Data demo of First Page of Medical Records	mean±sd	median(25%,75% quantile)	min	max	Available persons
Number of hospitalizations (days)	4.33±10.05	2（1，5）	1	2723	223169
Age (years)	57.24±13.74	58（49,66）	0	101	223169
Days of hospitalization	9.71±11.02	7（3,12）	1	1326	223169
Total Hospitalization Expenses (yuan in RMB)	14222.75±17735.77	8652.46(4895.48,15846.37)	0	1.16878e+06	223169

## Sheet: Baseline questionnaire
Variable name	Variable code	Note	Variable type
gender	NEW_ gender	(1= male, 2= female)	Categorical
date of birth	date of birth		Datetime
nation	nation	1= Han 2= Mongolian 3= Hui 4= Manchu 5= Zhuang 6= Uyghur 7= Kazak 8= Other, please indicate	Categorical
Native place (province)	Native place (province)		String
Native place (city)	Native place (city)		String
Native place (county/district)	Native place (county)		String
ID number	ID number		String
Height	a01	centimetre	Numeric
Body Weight	a02	kilogram	Numeric
Waist line	a03	centimetre	Numeric
Cultural level	a04	1= Unearned 2= Primary 3= Junior 4= High/Secondary/Technical 5= Junior 6= University and above	Categorical
Marital Status	a05	1= unmarried 2= first marriage 3= remarried 4= divorced 5= widowed 6= unmarried cohabitation	Categorical
If there is any marriage history the age of your first marriage (one full year old)	a05_1		Numeric
Occupation	a06	1= professional and technical personnel 2= state organs and enterprises and institutions responsible person 3= staff 4= businessmen 5= farmers 6= workers 7= service staff 8= housework 9= other, please indicate	Categorical
Do you have any harmful substances occupational exposure	a07	0. no (jump to B01) 1. yes	Categorical
Occupational exposure to what kind of harmful substances (multiple choice)	a07_1	1. asbestos 2. rubber 3. coal dust, dust 4. pesticide 5. radiation 6. beryllium, uranium, radon and other 8. other, please indicate	Categorical
Eating habits
In the past two years your personal average intake of the following foods (the personal average can be calculated by dividing the total household amount by the number of people)			Numeric
Fresh vegetables (excluding potatoes uncooked raw weight)	b01_1	0. Never eat 1. < 5 kg/week 2. ≥5 kg/week	Categorical
Fresh fruit (raw weight without peeling)	b01_2	0. Never eat 1. < 2.5 kg/week 2. ≥2.5 kg/week	Categorical
Livestock meat (here refers to the pig beef and mutton uncooked raw weight)	b01_3	0. Never eat 1. ≤7 2/week. > 7 2/week	Categorical
Coarse grain (except white flour and rice grains uncooked raw weight)	b01_4	0. Never eat 1. < 1 kg/week 2. ≥1 kg/week	Categorical
Your usual eating habits
Cold and heat degree	b02_1	1. Hot 2. Moderate 3. Cool	Categorical
Dry dilution	b02_2	1. dry 2. moderate 3. dilute	Categorical
Flavors	b02_3	1. Heavy salt 2. Moderate 3. Light	Categorical
Grease	b02_4	1. higher grease 2. moderate 3. lower grease	Categorical
Do you often eat pickled food (salted fish pickled cabbag pickles pickles et)	NEW_b03	1. never 2. sometimes 3. often	Categorical
Living environment ways and customs
Has there been any serious air pollution in your living environment in the past ten years (if you have lived in a large city for a long tim it is directly considered as air pollution)	c01	0. no 1. yes	Categorical
In the past ten years whether your housing for heating	c02	0. no (jump to C03) 1. yes	Categorical
Main heating mode	c02_1	1. Central heating 2. Electricity 3. Solar energy 4. Natural gas 5. Coal 8. Other, please indicate	Categorical
Nearly a decad your home's main cooking fuel types	c03	1. Natural gas \ liquefied gas 2. Electricity 3. Coal 8. Other, please indicate	Categorical
nearly ten years your home cooking housing lampblack	c04	1. Smokeless 2. Little 3. More 4. Many	Categorical
Do you smoke (smoking is defined as taking more than one cigarette a day for consecutive or accumulated more than months)	c05	0. No, never (jump to C06) 1. Yes, I am still smoking 2. I have smoked before and I have quit smoking now.	Categorical
If you are still smoking or have smoke how many cigarettes per day do you smoke on average ( two leaves ≈ cigarettes)	c05_1		Numeric
If you are still smoking or have smoke how many years (less than one year counts as one year) have you smoke net of years of smoking cessation	c05_2		Numeric
If you have currently stopped smoking how many years (less than one year counts as one year) have you stopped smoking this time	c05_3		Numeric
Do you live and/or work for a long time in the indoor environment someone often smoking	c06	0. no (jump to C07) 1. yes	Categorical
If so how many years (less than one year counts as one year) have you lived and/or worked in a smoky room	c06_1		Numeric
Do you often drink alcohol (often refers to the average at least once a week for more than months)	c07	0. no, never drink (jump to C08) 1. yes, still drink a lot (jump to C08) 2. used to be, now has alcohol	Categorical
If you are currently quit drinking how many years (less than one year counts as one year) has this quit drinking gone on	c07_1		Numeric
Do you often drink tea (often refers to the average at least three times a week for more than months)	c08	0. No, never drink 1. Yes, I still drink a lot now 2. I used to, I don't drink a lot now	Categorical
Do you often take part in physical exercise (often refers to the average more than three times a week each time more than minutes)	c09	0. no 1. yes	Categorical
Psychological and emotional
In recent years have you ever suffered a greater trauma (relatives seriously ill or death family discor major property losses accidental unemployment major accidental physical injury violence and intimidation et)	d01	0. no 1. yes	Categorical
In recent years do you have a long period of time in the spirit of depression (for more than months)	d02	0. no 1. yes	Categorical
Past Medical History
Have you ever been diagnosed with any cancer other than non-melanoma skin cancer	e01	0. no (jump to E02) 1. yes	Categorical
If so what type of cancer	e01_1		String
Have you ever tested for hepatitis B surface antigen (HBsAg)	e02	0. no (jump to E03) 1. yes	Categorical
If so the result is	e02_1		String
Have you ever been tested for fecal occult blood test (FOBT)	e03	0. no (jump to E04) 1. yes	Categorical
If so the result is	e03_1		String
Do you have a history of (confirmed by a regular medical facility) the following
Chronic Respiratory Diseases	e04
Tuberculosis	e04_1	0. no (jump to E05) 1. yes	Categorical
Chronic bronchitis	e04_2	0. no 1. yes	Categorical
Emphysema	e04_3	0. no 1. yes	Categorical
Asthma bronchiectasis	e04_4	0. no 1. yes	Categorical
Silicosis or pneumoconiosis	e04_5	0. no 1. yes	Categorical
Other	e04_6	0. no 1. yes	Categorical
Diseases of Upper Digestive System	e05	0. no 1. yes	Categorical
Reflux esophagitis	e05_1	0. no (jump to E06) 1. yes	Categorical
Superficial gastritis	e05_2	0. no 1. yes	Categorical
Atrophic gastritis	e05_3	0. no 1. yes	Categorical
Gastric Ulcer	e05_4	0. no 1. yes	Categorical
Duodenal ulcer	e05_5	0. no 1. yes	Categorical
Gastric Polyposis	e05_6	0. no 1. yes	Categorical
Residual stomach	e05_7	0. no 1. yes	Categorical
Gastric intraepithelial neoplasia	e05_8	0. no 1. yes	Categorical
Gastrointestinal metaplasia	e05_9	0. no 1. yes	Categorical
Other	e05_10	0. no 1. yes	Categorical
Diseases of Liver and Gallbladder System	e06	0. No 1. Yes, please indicate	Categorical
Chronic Hepatitis B	e06_1	0. no (jump to E07) 1. yes	Categorical
Chronic Hepatitis C	e06_2	0. no 1. yes	Categorical
Liver cirrhosis	e06_3	0. no 1. yes	Categorical
History of Schistosomiasis Infection	e06_4	0. no 1. yes	Categorical
Fatty liver	e06_5	0. no 1. yes	Categorical
If so then	e06_5_1	0. no (jump to E6.6) 1. yes	Categorical
Other Liver Diseases	e06_6	1. Mild 2. Moderate 3. Severe 9. Not clear	Categorical
Gallstones	e06_7	0. No 1. Yes, please indicate	Categorical
If so then	e06_7_1	0. no (jump to E07) 1. yes	Categorical
Diseases of Lower Digestive System	e07	1. intrahepatic bile duct stones 2. extrahepatic bile duct stones 3. gallbladder stones 9. unclear	Categorical
Bowel Polyps	e07_1	0. no (jump to E08) 1. yes	Categorical
Chronic Crohn's Disease	e07_2	0. no 1. yes	Categorical
Other	e07_3	0. no 1. yes	Categorical
Other system diseases	e08	0. No 1. Yes, please indicate	Categorical
Hypertension	e08_1	0. no (jump to F01) 1. yes	Categorical
Hyperlipidemia	e08_2	0. no 1. yes	Categorical
Diabetes	e08_3	0. no 1. yes	Categorical
Other	e08_4	0. no 1. yes	Categorical
Family history of malignant tumor		0. No 1. Yes, please indicate	Categorical
Your blood relatives anyone ever had cancer	f01	0. No (please sign and end questionnaire for male interviewees and jump to W01 for female interviewees) 1. Yes	Categorical
If yes if it is the following cancer species please fill in the form below and tell us who is your relative who suffered from this cancer (please fill in the form below)
lung cancer	f01_1_f	0. No 1. Yes, please indicate (1= mother 2= father 3= sister 4= brother 5= grandparents 6= grandparents 7= uncle 8= aunt 9= cousin 10= cousin 11= other)	Categorical
esophageal cancer	f01_1_s	0. No 1. Yes, please indicate (1= mother 2= father 3= sister 4= brother 5= grandparents 6= grandparents 7= uncle 8= aunt 9= cousin 10= cousin 12= other)	Categorical
gastric cancer	f01_1_w	0. No 1. Yes, please indicate (1= mother 2= father 3= sister 4= brother 5= grandparents 6= grandparents 7= uncle 8= aunt 9= cousin 10= cousin 13= other)	Categorical
liver cancer	f01_1_g	0. no 1. yes, please indicate (1= mother 2= father 3= sister 4= brother 5= grandparents 6= grandparents 7= uncle 8= aunt 9= cousins 10= cousins 14= other)	Categorical
Colorectal cancer	f01_1_j	0. No 1. Yes, please indicate (1= mother 2= father 3= sister 4= brother 5= grandparents 6= grandparents 7= uncle 8= aunt 9= cousin 10= cousin 15= other)	Categorical
Other (including unclear)	f01_1_q	0. No 1. Yes, please indicate (1= mother 2= father 3= sister 4= brother 5= grandparents 6= grandparents 7= uncle 8= aunt 9= cousin 10= cousin 16= other)	Categorical
Female Physiology and Fertility (female respondents only)
What is your first menstrual age (one full year old)?	w01		Numeric
Have you ever had amenorrhea?	w02	0. no 1. yes	Categorical
If yes menopause age (one full year old)			Numeric
Do you use hormone replacement therapy?	w03	0. No.1. Yes, only estrogen (such as Ganbaofen, Bujiale, Xiekun, Weinian, Ganle, Beimeili, Demetriol, Oushike, Songqi, Kang Meihua, Nilestriol, etc.) 2. Yes, estrogen and progesterone combination (such as Nuokanglv, Nuoganning, Climen, Beimeian, Beimeiying, etc.) 3. Yes, other, please specify: _ _ _ _ _ _ _ _ _ _	Categorical
If yes the service year ( for half a year)	w03_1		Numeric
Do you have a history of live births?	w04	0. No (including unborn child, abortion and stillbirth) 1. Yes	Categorical
If yes age for initial live birth (one full year)	w04_1		Numeric
Do you have a history of breastfeeding?	w05	0. no 1. yes	Categorical
If yes the cumulative number of nursing months (less than one month counted as one month)	w05_1		Numeric
Have you ever had a history of breast biopsy or surgery for a benign breast disease?	w06	0. no 1. yes	Categorical
If yes please indicate the number of times			Numeric
Have you had a first degree relative (mother sister and child) who had breast cancer?	w07	0. no 1. yes	Categorical
Have any of your second-degree relatives (grandmothers grandmothers and aunts) had breast cancer before age ?	w08	0. no 1. yes	Categorical
If yes please indicate number of persons	w08_1		Numeric
Do you have second-degree relatives (grandmothers grandmothers and aunts) who had ovarian cancer before age ?	w09	0. no 1. yes	Categorical
If yes please indicate number of persons	w09_1		Numeric

## Sheet: Follow-up-Insurance Database
Variable name	Variable code	Note	Variable type
serial number	index		String
ID number	certno	Certificate type and number must not be vacant. Citizens of China require an 18-digit identification number.	String
Medical institution settlement ID	medins_setl_id	Unique identification number of settlement system of medical institution	String
Person enrollment relationship ID	psn_insu_rlts_id	Unique identification number resident participating health insurance system	String
gender	gend	( 0= male、1= female)	Categorical
nation	naty	See national classification (GB3304-91)	Categorical
date of birth	brdy	Day, month, day without time	Datetime
age	age	Fill in according to the year old. Fill in the month, day and hour of actual survival for the baby, (VIII) Date of birth and death: fill in the year, month and day of the birth or death of the deceased, and the time and score for the death of the baby.	Numeric
Type of insurance type	insutype	Other categories such as basic medical insurance for employees and basic medical insurance for residents	Categorical
Flexible employment sign	flxempe_flag	0= no, 1= yes	Categorical
Neonatal signs	nwb_flag	0= no, 1= yes	Categorical
Insurance belongs to health insurance regionalization	insu_admdvs	Medical insurance zoning refers to the location of the insured medical insurance	String
name of organization	emp_name		String
Unit type	emp_type	Work unit types include organs, enterprises, institutions and other types of institutions	Categorical
Economic type	econ_type	See GB/T 12402-2000 classification and code of economic type	Categorical
Certificate type	mdtrt_cert_type	01, health insurance electronic certificate 02, resident identity card 03, social security card 04, terminal scan code 05, terminal scan face 06, electronic social security card	Categorical
Certificate No.	mdtrt_cert_no		String
Medical category	med_type	Outpatient, inpatient, emergency medical types	Categorical
Inpatient/Outpatient Number	ipt_otp_no		String
Medical record number	medrcdno	The number of the inpatient hospitalization record, according to the different disease categories according to the order of the serial number	String
Attending Doctor Code	chfpdr_code		String
Admission diagnosis description	adm_diag_dscr	Outpatient service superior doctors under the diagnosis, the initial diagnosis is made after the resident check the diagnosis	String
Admission department code	adm_dept_codg		String
Inpatient main diagnostic code	dscg_maindiag_code		String
Discharge department code	dscg_dept_codg		String
Name of discharge department	dscg_dept_name		String
Discharge bed	dscg_bed		String
Mode of leaving hospital	dscg_way	1, the doctor' s advice from hospital 2, the doctor' s advice to hospital 3, the doctor' s advice to community health service institutions/township hospitals 4, the doctor' s advice from hospital 5, death 9, other	Categorical
Description of main condition	main_cond_dscr		String
Disease type number	dise_no		String
Surgical operation code	oprn_oprt_code		String
Operation name	oprn_oprt_name		String
Outpatient Diagnostic Information	otp_diag_info		String
Inpatient status	inhosp_stas	0= discharged 1= in hospital	Categorical
date of death	die_date		Datetime
Inpatient Days	ipt_days		Numeric
Weeks of gestation	geso_val		Numeric
Family planning surgery categories	birctrl_type	Generally refers to the placement and removal of intrauterine device; Ligating the vas deferens and fallopian tube; Artificial termination of pregnancy; Surgery such as vas deferens, fallopian tube recanalization	Categorical
parity	fetts		Numeric
Number of fetuses	fetus_cnt		Numeric
Fertility category	matn_type	It generally refers to the fertility categories including: normal labor, lateral incision, cesarean section, abortion, ring removal and loosening, etc.	Categorical
Gestation time	prey_time		Datetime
Late childbirth sign	latechb_flag	0= no, 1= yes	Categorical
Premature birth marker	pret_flag	0= no, 1= yes	Categorical
Family planning service certificate number	fpsc_no		String
Family planning surgery or birth date	birctrl_matn_date		Datetime
With sign of complications	cop_flag	0= no, 1= yes	Categorical
Treatment declaration details serial number	trt_dcla_detl_sn		String
Medicare Cost Table
quantity	cnt		Numeric
unit price	pric		Numeric
total	det_item_fee_sumamt		Numeric
Pricing cap amount	pric_uplmt_amt	Medicare limits are the maximum payment limits	Numeric
Out-of-pocket proportion	selfpay_prop	The out-of-pocket proportion refers to the percentage of the expenses borne by the insured in the copayment of medical expenses in the form of medical cost sharing in which the medical insurance institution and the patient jointly bear the expenses.	Numeric
Full out-of-pocket amount	fulamt_ownpay_amt	Expenses not covered by the medical insurance reimbursement are all at own expenses in full.	Numeric
Out-of-pocket expenses beyond the limit	overlmt_selfpay	Out-of-pocket payment beyond limit refers to the maximum payment limit for a medical insurance policy.	Numeric
Prepaid amount	preselfpay_amt	Prepaid amount refers to the insured medical purchase of drugs, the occurrence should be by individuals in advance to pay a certain proportion of drugs, diagnosis and treatment projects and part of the medical materials and medical service facilities costs.	Numeric
Matching range amount	inscp_amt	Amount in line with the policy = total medical expenses-total out-of-pocket amount-exceed the limit of out-of-pocket costs-the proportion of the amount of out-of-pocket NCMS reimbursement needs to be divided into policies and policies.	Numeric
Amount of bed fee for civil servants	cvlserv_bedfee_amt	Medicaid treatment for civil servants.	Numeric
Hospital Credit Amount	medins_disc_amt		Numeric
Charging item level	chrgitm_lv	01, A 02, B 03, C 04, reportable C	Categorical
Project center code	hilist_code	Refers to the consultation institution code.	String
Project center name	hilist_name	Refers to the name of the visiting institution.	String
trade name	prodname	Medication Name	String
specifications	spec	Medication specifications	String
Name of dosage form	dosform_name	Name of drug dosage form	String
Billing department code	bilg_dept_codg		String
Billing department name	bilg_dept_name		String
Restricted use flag	lmt_used_flag	0= no, 1= yes	Categorical
Hospital Preparation Marks	hosp_prep_flag	0= no, 1= yes	Categorical
Usage of chinese medicine	tcmdrug_used_way	1= compound, 2= single	Categorical
Categories for production	prodplac_type	1= domestic, 2= imported	Categorical
Essential drug marker	bas_medn_flag	0= no, 1= yes	Categorical
Medical Insurance Negotiation Drug Sign	hi_nego_drug_flag	0= no, 1= yes	Categorical
Marking of valuable medicines	prcu_drug_flag	0= no, 1= yes	Categorical
Children's use mark	chld_medc_flag	0, no 1, yes 2, children's special medicine 3, children's medicine	Categorical
External inspection mark	etip_flag	0= no, 1= yes	Categorical
External examination hospital code	etip_hosp_code		String
Discharge medication sign	dscg_tkdrug_flag	0= no, 1= yes	Categorical
Catalog special item mark	list_sp_item_flag	0, No.1, Yes 10, Out-of-range Self-paying 3, Compliance Class C Cost Flag 4, Rescue Self-paying 5, Special Prosecution and Special Treatment 6, Retirement Bed Fee 7, Retirement Over-limit Price 8, Retirement Full Self-paying 9, Other	Categorical
Maternity cost identification	matn_fee_flag	0= no, 1= yes	Categorical
Direct reporting mark	drt_reim_flag	0= no, 1= yes	Categorical
Reimbursement ratio	reim_prop	Proportion of medical insurance reimbursement	Numeric
Single dose description	sin_dos_dscr		String
Usage frequency description	used_frqu_dscr		String
Cycle days	prd_days		Numeric
Route of administration description	medc_way_dscr		String
Prescription flow mark	rx_circ_flag	0= no, 1= yes	Categorical

## Sheet: Follow-up-Death Certificates
Variable name	Variable code	Note	Variable type
gender	sexname	0= unknown sex 1= male 2= female 9= unspecified sex	Categorical
Document type	id_type		String
ID number	id	Certificate type and number must not be vacant. Citizens of China require an 18-digit identification number.	String
date of birth	birthday	Day, month, day without time	Datetime
age	age		Numeric
National code	nationname_no	Roman alphabet spelling and codes of the names of Chinese nationalities (GB/T3304-1991)	Categorical
nation	nationname	Roman alphabet spelling and codes of the names of Chinese nationalities (GB/T3304-1991)	Categorical
Marital status code	marriagename_no	Code for marital status (GB/T2261.2-2003)	Categorical
marital status	marriagename	Code for marital status (GB/T2261.2-2003)	String
Personal identification code	worktypename_no	"Employment status (personal identity) code" (GB/T2261.4-2003)	Categorical
personal identity	worktypename	According to the personal identity of the deceased before the death of the retired after the personal identity of the deceased shall be filled in "retirees"	String
Education level coding	edulevelname_no	1 graduate, 2 university, 3 college 4 technical secondary school, 5 technical school, 6 high school 7 junior high school and the following personal identity 11 civil servants, 13 professional and technical personnel, 17 employees 21 enterprise managers, 24 workers, 27 farmers, 31 students 37 servicemen, 51 freelancers, 54 self-employed 70 unemployed, 80 retirees, 90 other	Categorical
degree of education	edulevelname	1 graduate, 2 university, 3 college 4 technical secondary school, 5 technical school, 6 high school 7 junior high school and the following personal identity 11 civil servants, 13 professional and technical personnel, 17 employees 21 enterprise managers, 24 workers, 27 farmers, 31 students 37 servicemen, 51 freelancers, 54 self-employed 70 unemployed, 80 retirees, 90 other	String
Type of living address	placetype	1- the county, 2- other counties in the city, 3- other cities in the province, 4- other provinces, 5- hong kong, macao and taiwan, 6- foreign. Need to automatic user belongs to the area code for comparison, if selected as 5 or 6, ADDRCODE will default to the user belongs to the county area of unknown villages and towns	Categorical
Detailed address before death	addr	The front is the specific address to the villages and towns, followed by the detailed address to the house number	String
Region code of permanent address	addzonecode	See area coding dictionary	Categorical
Encoding of the permanent residence village before his death	addcuncode		Categorical
Household address type	areatype	1- the county, 2- other counties in the city, 3- other cities in the province, 4- other provinces, 5- hong kong, macao and taiwan, 6- foreign. Need to automatic user belongs to the area code for comparison, if selected as 5 or 6, ADDRCODE will default to the user belongs to the county area of unknown villages and towns	String
Residence address	registeraddr	Township, specific to the house number of the detailed address	String
Residence address code	registerzonecode	See area coding dictionary	Categorical
Village where the residence is located	registercunname		String
Village code where the residence is located	registercuncode		Categorical
Living work unit	workplace		String
death time	deaddate	Day, month, day without time	String
Location of death code	deadzonename_no		Categorical
Place of death	deadzonename	"Medical and health institution" refers to the inpatient department and emergency room of medical and health institutions at all levels and of all types; "Unknown" refers to the undetermined death location (only for abnormal deaths).	String
Family Name	folkname		String
Family contact number	folktel		String
Residence or work unit of family member	folkaddr		String
A Illness that directly causes death	a_cause		String
A ICD10 code for disease that directly causes death	a_icd10	Do not do correlation check with A_CAUSE	Categorical
A time interval from onset to death	a_scopetime		String
A time interval unit from onset to death	a_scopetimeunit	A- hour, D- day, M- month, Y- year	String
Diagnosis of other diseases	other_cause		String
Other disease diagnosis ICD10 coding	other_icd10		Categorical
Root cause of death	basecause		String
ICD code for underlying cause of death	bsicd10	And BASECAUSE as the complete ICD code check.	Categorical
Highest diagnostic unit code	dorglevel_no	See highest diagnostic unit dictionary data	Categorical
Highest diagnostic unit	dorglevel		String
Highest diagnostic basis code	diagnoseby_no		Categorical
Highest diagnostic basis	diagnoseby	See highest diagnostic criteria dictionary data	String
Reporting Doctor	doctor		String
Inpatient number	hospitalno		String
Date of Doctor's Card Entry	filldate	Day, month, day without time	Datetime
remarks	note		String
History, symptoms and signs of the deceased before death	note2		String
Inference of cause of death	investigate		String
Date of survey	investigatedate	Day, month, day without time	Datetime
Delete time	deletetime		String
Entry time	intime	Time for the user to submit data to the server	String
Enter person ID	userid	Date, month, day, time and minutes	String

## Sheet: Follow-up-Cancer Registry
Variable name	Variable code	Note	Variable type
Patient id	Patient id	Certificate type and number must not be vacant. Citizens of China require an 18-digit identification number.	String
gender	gender	0. Unknown gender 1. Males 2. Females 9. Unspecified gender	Categorical
date of birth	date of birth	without	Datetime
household registration	household registration		String
Marital status	Marital status	10. unmarried 20. Married 21. First marriage 22. remarriage 23. Resumption of marriage 30. widowhood 40. divorce 90. Unspecified marital status	Categorical
nation	nation	See the attached-national code dictionary of this document	Categorical
occupation	occupation	1 party organs, state organs, mass organizations and social organizations 2. Professional and technical personnel 3. office and related personnel 4. Social production services and life service personnel 5 agriculture, forestry, animal husbandry and fishery production and auxiliary personnel 6. Manufacturing and related personnel 7. Military 8 other practitioners inconvenience classification	Categorical
education	academic degree	10. postgraduate education 20. University undergraduate education 30. college education 40. Secondary vocational education 60. general upper secondary education 70. lower secondary education 80. primary education 90. other	Categorical
native place	native place	For details, please refer to the 2016 Statistics Division Code and Urban-Rural Division Code of the National Bureau of Statistics (as of July 31, 2016) Website: http://www.stats.gov.cn/tjsj/tjbz/tjyqhdmhcxhfdm/2016/index.html	Categorical
Patient survival state	Patient survival state	10. Survive 20. Death 30. Loss of follow-up 31. Rejection 32. Removal 33. Loss of contact 34. No such person found 39. Loss of follow-up for other reasons (please indicate)	Categorical
date of death	date of death	Complete information of month, year and date, when the survival status is.	Datetime
Last contact time	Last contact time		Datetime
Total number of multiple primary	Total number of multiple primary		Numeric
Tumor card status	Tumor card status		String
Multiple primary sequence	Multiple primary sequence	0: Single tumor patient 1. Multiple primary patients	Categorical
Date of onset	Date of onset	without	Datetime
Chronological age of onset	Chronological age of onset	0-130 years; 999 is an invalid code. Fill in according to chronological age.	Categorical
Location of residence when the disease occurs	Location of residence when the disease occurs	For details, please refer to the 2016 Statistics Division Code and Urban-Rural Division Code of the National Bureau of Statistics (as of July 31, 2016) Website: http://www.stats.gov.cn/tjsj/tjbz/tjyqhdmhcxhfdm/2016/index.html	Categorical
Diagnosis based on IARC	Diagnosis based on IARC		String
Name of original diagnosis of hospital diagnosis	Name of original diagnosis of hospital diagnosis		String
pathological diagnosis	pathological diagnosis	without	String
Anatomical site	Anatomical site	See attachment-anatomical parts	Categorical
morphology	morphology	See the attachment-morphology four coding	Categorical
behaviour	behaviour	0. Benign 1. Not sure whether it is benign or malignant 2. Carcinoma in situ 3. Malignant	Categorical
grade	grade	1. Grade I high differentiation 2. Grade 2.II medium differentiation 3. Class 3.III low differentiation 4. Class 4.IV undifferentiated, anaplastic 5.T cells 6.B cells 7. unlabeled lymphocytes 8.NK natural killer cells 9. not determined, not specified or not applicable	Categorical
Lateral position	Lateral position	1. Left 2. Right 3. Bilateral 9. Not available (this field is filled in when organ encoding occurs; If the bilateral tumors are multiple primary, they should not be registered as bilateral; two tumor records on the left and right sides should be registered separately.) See attached table for details: icd-o-3 Dictionary of Organ Pairs Encoding by Anatomy	Categorical
icd10	icd10		Categorical
Pathological TNM staging t	Pathological TNM staging t	X. The primary tumor cannot be evaluated morphologically 0. No morphological evidence of primary tumor Is. carcinoma in situ 1. Morphological grade 1 of the size and/or scope of the primary tumor 2. The primary tumor is grade 2 in size and/or scope in morphology. 3. Morphological grade 3 of the size and/or scope of the primary tumor 4. The primary tumor size and/or range of 4 morphologically	Categorical
Pathological TNM staging n	Pathological TNM staging n	X. Regional lymph node metastasis cannot be assessed 0. No regional lymph node metastasis 1. Gradually increasing regional lymph node involvement (grade 1) 2. Gradually increasing regional lymph node involvement (grade 2) 3. Gradually increasing regional lymph node involvement (grade 3)	Categorical
Pathological TNM staging m	Pathological TNM staging m	0. No distant metastasis under the microscope was found. 1. Endoscopic confirmation of distant metastasis	Categorical
Clinical TNM staging t	Clinical TNM staging t	X. Primary tumor cannot be evaluated 0. No evidence of primary tumor Is. carcinoma in situ 1. Increase in the size and/or local extent of the primary tumor (Grade 1) 2. Increase in the size and/or local extent of the primary tumor (Grade 2) 3. Increase in the size and/or local extent of the primary tumor (Grade 3) 4. Increase in the size of the primary tumor and/or regional expansion (grade 4)	Categorical
Clinical TNM staging n	Clinical TNM staging n	X. Regional lymph node metastasis cannot be determined 0. No regional lymph node metastasis 1. Regional lymph node involvement increases gradually (Grade 1) 2. Regional lymph node involvement increases gradually (grade 2) 3. Regional lymph node involvement increases gradually (grade 3)	Categorical
Clinical TNM staging m	Clinical TNM staging m	0. No distant metastasis 1. There is distant metastasis	Categorical
clinical stages	clinical stages	0.0 phase 1. phase i 2. Phase II 3. phase iii 4. stage iv 9. Unable to determine	Categorical
Combined subtypes	Combined subtypes		String
Report to hospital	Report to hospital	See Appendix: Name Library of Hospital for details	Categorical
Reporting date	Reporting date	without	Datetime
Treatment	Treatment	1. Treatment 0. untreated 9. Unknown	Categorical
Treatment programs	Treatment programs	1. Surgical treatment 2. Radiation therapy 3. Chemotherapy 4. Endocrine therapy 5. targeted therapy 6. Immunotherapy 7. Other (manual indication) 9. Unknown.	Categorical

## Sheet: Follow-up-First Page
Variable name	Variable code	Note	Variable type
Name of medical institution	Name of medical institution		String
Medical record number	Medical record number		String
Number of hospitalizations	Number of hospitalizations		Numeric
Admission time	Admission time	Time for patient admission	Datetime
Discharge time	Discharge time	Time for patient discharge	Datetime
Health card number	Health card number		String
Medical payment method	Medical payment method		Categorical
Gender	Gender	1= male, 2= female	Categorical
Date of birth	Date of birth	date month year	Datetime
Age (years)	Age (years)		Numeric
Nationality	Nationality	Roman Alphabet Spelling and Codes for Names of Ethnic Groups in China (GB/T3304-1991)	String
Marriage	Marriage	Code for marital status (GB/T2261.2-2003)	Categorical
Occupation	Occupation	"Employment status (personal identity) code" (GB/T2261.4-2003)	Categorical
Nation	Nation		Categorical
ID number	ID number	Certificate type and number must not be vacant. Citizens of China require an 18-digit identification number.	String
Native province (autonomous region or municipality directly under the central government)	Native province (autonomous region or municipality directly under the central government)		String
Admission Route	Admission Route		Categorical
Admission Section	Admission Section		Categorical
Transfer to another branch	Transfer to another branch		Categorical
Discharge Section	Discharge Section		Categorical
Actual Hospitalization (Days)	Actual Hospitalization (Days)		Numeric
Discharge main diagnostic code	Discharge main diagnostic code		String
Discharge main diagnosis name	Discharge main diagnosis name		String
Discharge is mainly diagnosed as admission condition.	Discharge is mainly diagnosed as admission condition.		Categorical
Pathological diagnosis code	Pathological diagnosis code		String
Pathological diagnosis name	Pathological diagnosis name		String
Pathology number	Pathology number		String
External cause code for injury and poisoning	External cause code for injury and poisoning		String
Name of external cause of injury and poisoning	Name of external cause of injury and poisoning		String
Any drug allergies	Any drug allergies	1= no, 2= yes	Categorical
Name of allergy medication	Name of allergy medication		String
Medical record quality	Medical record quality		Categorical
Autopsy of deceased patient	Autopsy of deceased patient		Categorical
abo blood group	abo blood group		Categorical
blood rh	blood rh		Categorical
Code of main operation	Code of main operation		String
Name of main operation	Name of main operation		String
Date of major surgical procedure	Date of major surgical procedure		Datetime
Main surgical operation level	Main surgical operation level		Categorical
Incision healing rating for major surgical procedures	Incision healing rating for major surgical procedures		Categorical
Anesthesia methods for main surgical operations	Anesthesia methods for main surgical operations		Categorical
Anesthesiologist for Major Surgical Procedures	Anesthesiologist for Major Surgical Procedures		String
Total Hospitalization Expenses	Total Hospitalization Expenses		Numeric
Out-of-pocket amount of total hospitalization expenses	Out-of-pocket amount of total hospitalization expenses		Numeric
General medical service fee	General medical service fee		Numeric
General treatment operation expenses	General treatment operation expenses		Numeric
Nursing expenses	Nursing expenses		Numeric
Other expenses of comprehensive medical services	Other expenses of comprehensive medical services		Numeric
Pathological diagnosis fee	Pathological diagnosis fee		Numeric
Laboratory diagnosis fee	Laboratory diagnosis fee		Numeric
Imaging diagnosis fee	Imaging diagnosis fee		Numeric
Clinical diagnosis project cost	Clinical diagnosis project cost		Numeric
Non-surgical treatment project expenses	Non-surgical treatment project expenses		Numeric
Surgical treatment costs	Surgical treatment costs		Numeric
Rehabilitation expenses	Rehabilitation expenses		Numeric
TCM treatment expenses	TCM treatment expenses		Numeric
Western medicine fee	Western medicine fee		Numeric
Among which: antibacterial drug fee	Among which: antibacterial drug fee		Numeric
Chinese patent medicine fee	Chinese patent medicine fee		Numeric
Chinese herbal medicine fee	Chinese herbal medicine fee		Numeric
Blood cost	Blood cost		Numeric
Albumin products fee	Albumin products fee		Numeric
globulin products fee	globulin products fee		Numeric
Coagulation factor products fee	Coagulation factor products fee		Numeric
Cytokine products fee	Cytokine products fee		Numeric
Examination with disposable medical materials	Examination with disposable medical materials		Numeric
Disposable medical materials for treatment	Disposable medical materials for treatment		Numeric
Disposable medical materials for surgery	Disposable medical materials for surgery		Numeric
Other costs	Other costs		Numeric
